# Supplementary material for: Real Time SPR Assessment of the Structural Changes of Adaptive Dynamic Constitutional Frameworks as a New Route for Sensing
Source: Materials (Basel). 2022 Jan 9;15(2):483. doi: 10.3390/ma15020483 (PMC8779961; doi:10.3390/ma15020483)
Supplement: Supplementary file 1 [file materials-15-00483-s001.zip]

Archive with 1 entries (1 files):
- materials-1521519-supplementary.pdf
